# Supplementary material for: Connectome-derived diffusion characteristics of the fornix in Alzheimer's disease
Source: Neuroimage Clin. 2018 Apr 27;19:331–42. doi: 10.1016/j.nicl.2018.04.029 (PMC6044183; doi:10.1016/j.nicl.2018.04.029)
Supplement: Supplementary file 2 — Fornix ROI and ROA templates. [file mmc2.zip]

Archive with 15 entries (12 files):
- FXn46_TMP/
- FXn46_TMP/.DS_Store
- __MACOSX/
- __MACOSX/FXn46_TMP/
- __MACOSX/FXn46_TMP/._.DS_Store
- FXn46_TMP/TMP_178_bil_fx_dil9.nii.gz
- FXn46_TMP/FXn46_bil_fx.nii.gz
- __MACOSX/FXn46_TMP/._FXn46_bil_fx.nii.gz
- FXn46_TMP/FXn46_B0.nii.gz
- __MACOSX/FXn46_TMP/._FXn46_B0.nii.gz
- FXn46_TMP/Example_Script.sh
- __MACOSX/FXn46_TMP/._Example_Script.sh
- FXn46_TMP/README.txt
- __MACOSX/FXn46_TMP/._README.txt
- __MACOSX/._FXn46_TMP
