# Supplementary material for: Connectome-derived diffusion characteristics of the fornix in Alzheimer's disease
Source: Neuroimage Clin. 2018 Apr 27;19:331–42. doi: 10.1016/j.nicl.2018.04.029 (PMC6044183; doi:10.1016/j.nicl.2018.04.029)
Supplement: Supplementary file 2 — Fornix ROI and ROA templates. [file mmc2.zip › FXn46_TMP/Example_Script.sh]

#!/bin/bash
#DESCRIPTION: This script contains an example code on how to use the
# FXn46_B0.nii.gz image to coregister the Fornix (FX) template with 
# another b0 image using FSL tools (other co-registration methods could 
# be used following similar procedures). 
#
# Please make sure you replace the text surrounded by ‘<’ and ‘>’ with # the correct information ( e.g. <B0DIR> → MyDirectory/ ).
#
# Created by Rodrigo Perea  rpereacamargo@mgh.harvard.edu
# 


ARGUMENT INITIALIZATION
ROINAME=$1 #e.g. the ROI that will be register to another space... in this case: ROI_full_fornix_Dil9_noAC.nii.gz
OUTPREFIX=$2 #$2 #e.g. 'ROI178'
OUTDIR=${OUTPREFIX}_vols  #e.g. (from previous line of code...)
#VARIABLE INITIALIZATION
B0DIR='../../../b0s'
B0SUFFIX='_b0.nii.gz' #.e.g the prefix of the b0 images
EXT='.nii.gz' #image extesion, self explanatory...
 
#TEMPLATE INITIALIZATION
TMPFILE='141210_8CS00178_b0.nii.gz'
TMPID='141210_8CS00178'
#Generating matrix tranformation files.
TMP2SUBJDIR='TMP_2_SUBJS'
TMP2SUBJ_MATPREFIX='TMP_2'
mkdir -p mats ; mkdir -p coreg_vols ; mkdir -p ${OUTDIR} ; mkdir -p ${OUTDIR}_eroded ; mkdir -p ROAs
for FILE in $( ls ${B0DIR}/*${EXT} )
do
    SUBJID=${FILE//${B0DIR}\/}
    SUBJID=${SUBJID//${EXT}}
    SUBJID=${SUBJID//${B0SUFFIX}}
    #   SUBJID=${FILE//${B0DIR}\/${B0PREFIX}_}
    #   SUBJID=${SUBJID//${EXT}}
    echo "In $SUBJID..."
    if [ ! -f ./mats/${TMPID}_2_${SUBJID}.mat  ] ; 
    then
        flirt -in $TMPFILE -ref $FILE -omat ./mats/${TMPID}_2_${SUBJID}.mat -out ./coreg_vols/${TMPID}_2_${SUBJID}.nii.gz 
    else
        echo "./mats/${TMPID}_2_${SUBJID}.mat  exists. Skipping..."
    fi
    if [ ! -f $OUTDIR/${OUTPREFIX}_${SUBJID}.nii.gz ] ; then
        echo  "flirting ROI $ROINAME ..."
        flirt -in $ROINAME  -ref $FILE -applyxfm -init ./mats/${TMPID}_2_${SUBJID}.mat  -interp nearestneighbour -out $OUTDIR/${OUTPREFIX}_${SUBJID}.nii.gz
        fslmaths ${OUTDIR}/${OUTPREFIX}_${SUBJID}.nii.gz -ero ${OUTDIR}_eroded/${OUTPREFIX}ero_${SUBJID}.nii.gz
        fslmaths ${OUTDIR}/${OUTPREFIX}_${SUBJID}.nii.gz -sub ${OUTDIR}_eroded/${OUTPREFIX}ero_${SUBJID}.nii.gz ROAs/ROA178noAC_${SUBJID}.nii.gz
    else
        echo "$OUTDIR/${OUTPREFIX}_${SUBJID}.nii.gz exists. Skipping..."
    fi
 
 
