# Supplementary material for: Connectome-derived diffusion characteristics of the fornix in Alzheimer's disease
Source: Neuroimage Clin. 2018 Apr 27;19:331–42. doi: 10.1016/j.nicl.2018.04.029 (PMC6044183; doi:10.1016/j.nicl.2018.04.029)
Supplement: Supplementary file 2 — Fornix ROI and ROA templates. [file mmc2.zip › FXn46_TMP/README.txt]

Files included: 
	1) FXn46_B0.nii.gz -->  B0 image of normal control participant with most canonical fornix reconstruction; 
	2) FXn46_bil_fx.nii.gz --> bilateral reconstructed fornix from control participant with most canonical reconstruction; 
	3) Example_script.sh -> Bash shell script containing an example on how to hollow the regions. 
	4) README.txt --> this file. 


To create subject-specific fornix region of avoidance (ROA):
First, co-register each individual subject’s B0 diffusion image to FXn46_B0.nii.gz. 
Next, apply the above co-registration to the dilated ‘TMP_178_bil_fx_dil9.nii.gz’ file. 
*In case you prefer a less/more dilated ROA, the original file is also included (e.g.  FXn46_bil_fx.nii.gz) and other spatial filtering could be applied. Finally, erode the dilated region by a 3x3x3 kernel (fslmaths –dilM default) and subtract the result from the dilated region. The result will be a hollow region in the shape of an enlarged fornix bundle that can be used as an ROA in subject-specific native diffusion space. The above must be repeated for every subject. 
